# Supplementary material for: Is ECLIA Serum Cortisol Concentration Measurement, an Accurate Indicator of Pain Severity in Dogs with Locomotor Pain?
Source: Animals (Basel). 2020 Nov 4;10(11):2036. doi: 10.3390/ani10112036 (PMC7694258; doi:10.3390/ani10112036)
Supplement: Supplementary file 1 [file animals-10-02036-s001.zip]

Archive with 1 entries (1 files):
- animals-975805-supplementary.png
